# Supplementary material for: The Nephroprotective Effects of Alpha-Mangostin for Acute Kidney Injury: A Systematic Review and Meta-Analysis
Source: Antioxidants (Basel). 2025 Nov 19;14(11):1374. doi: 10.3390/antiox14111374 (PMC12649582; doi:10.3390/antiox14111374)
Supplement: Supplementary file 1 [file antioxidants-14-01374-s001.zip]

Archive with 1 entries (1 files):
- antioxidants-3981542-supplementary.pdf
